# Supplementary material for: Transcriptomic Analysis of Self-Incompatibility in Alfalfa
Source: Plants (Basel). 2024 Mar 19;13(6):875. doi: 10.3390/plants13060875 (PMC10975240; doi:10.3390/plants13060875)
Supplement: Supplementary file 1 [file plants-13-00875-s001.zip]

Archive with 1 entries (1 files):
- plants-2855094-supplementary.pdf
